# Supplementary material for: Tissue vs. Fecal-Derived Bacterial Dysbiosis in Precancerous Colorectal Lesions: A Systematic Review
Source: Cancers (Basel). 2023 Mar 4;15(5):1602. doi: 10.3390/cancers15051602 (PMC10000868; doi:10.3390/cancers15051602)
Supplement: Supplementary file 1 [file cancers-15-01602-s001.zip]

Archive with 3 entries (3 files):
- Table S2.pdf
- Table S3.pdf
- Table_S1_PRISMA_checklist.pdf
